# Supplementary material for: Electronic and Transport Properties of Strained and Unstrained Ge2Sb2Te5: A DFT Investigation
Source: Materials (Basel). 2023 Jul 15;16(14):5015. doi: 10.3390/ma16145015 (PMC10385833; doi:10.3390/ma16145015)
Supplement: Supplementary file 1 [file materials-16-05015-s001.zip]

Archive with 1 entries (1 files):
- materials-2489357-supplementary.pdf
